# Supplementary material for: PDZK1 suppresses TNBC development and sensitizes TNBC cells to erlotinib via the EGFR pathway
Source: Cell Death Dis. 2024 Apr 12;15(3):199. doi: 10.1038/s41419-024-06502-2 (PMC11009252; doi:10.1038/s41419-024-06502-2)
Supplement: Supplementary file 1 — Additional file 1 Supplementary Tables [file 41419_2024_6502_MOESM1_ESM.xlsx]

## Sheet: Table S1
Supplementary Table S1. List of antibodies.
Primary antibody
anti-PDZK1	Abcam	ab92491	Western blotting, Co-IP
anti-EGFR	Abcam	ab52894	Western blotting, Co-IP
anti-IgG	Abcam	ab190475	Co-IP
anti-His	Abclonal	AE003	Western blotting
anti-phospho-EGFR (Y1173)	Abcam	ab32578	Western blotting
anti-phospho-AKT (S473)	Abcam	ab81283	Western blotting
anti-AKT	Abcam	ab8805	Western blotting
anti-phospho-ERK1/2 (T202/Y204)	Cell Signaling Technology	#4370	Western blotting
anti-ERK1/2	Cell Signaling Technology	#4376	Western blotting
anti-Myc	Abclonal	AE010	Western blotting, Co-IP
anti-Flag	ABclonal	AE005	Western blotting, Co-IP
anti-ubiquitin	Abcam	ab134953	Western blotting
anti-HA	ABclonal	AE008	Western blotting
anti-β-actin	ABclonal	AC026	Western blotting
anti-PDZK1	Abcam	ab92491	IHC
anti-EGFR	Abcam	ab52894	IHC
anti-phospho-EGFR (Y1173)	Abcam	ab5652	IHC
anti-phospho-ERK1/2 (T202/Y204)	Cell Signaling Technology	#4376	IHC
anti-Ki67	Abcam	ab92742	IHC
Secondary antibody
Anti-mouse IgG, HRP-linked Antibody	Cell Signaling Technology	#7076	Western blotting
Anti-rabbit IgG, HRP-linked Antibody	Cell Signaling Technology	#7074	Western blotting
SignalStain® Boost IHC Detection Reagent (AP, Mouse)	Cell Signaling Technology	#31926	IHC
SignalStain® Boost IHC Detection Reagent (AP, Rabbit)	Cell Signaling Technology	#18653	IHC

## Sheet: Table S2
Patient ID	Type	Gender	Age	PDZK1 Protein level	Tumor size (cm3)	Grade	AJCC_Tumor_Pathologic_PT	AJCC_Tumor_Pathologic_PN	AJCC_Tumor_Pathologic_PM	AJCC_Pathologic_Tumor_Stage	ER_IHC	PR_IHC	HER2_IHC	HER2_FISH	Os_Status	Os_Months
J07A1122	Breast cancer	Female	64	0.374529	1.25	Ⅱ	T2	Not Available	M0	Stage IIA	Negative	Negative	Negative	Negative	Living	121
J07A1098	Breast cancer	Female	42	0.343701	Not Available	Ⅱ	T2	Not Available	M0	Stage IIB	Negative	Negative	Negative	Negative	Living	124
J07A1006	Breast cancer	Female	73	0.331622	2.8125	Ⅰ-Ⅱ	T2	N1	M0	Stage IIB	Negative	Negative	Negative	Negative	Living	147
J07A1059	Breast cancer	Female	71	0.321141	Not Available	Ⅱ	T2	N0	M0	Stage IIA	Negative	Negative	Negative	Negative	Deceased	62
J07A1087	Breast cancer	Female	68	0.293064	6	Ⅱ	T2	N1	M0	Stage IIB	Negative	Negative	Negative	Negative	Living	127
J07A0983	Breast cancer	Female	57	0.273978	2.25	Ⅰ-Ⅱ	T1	N3	M0	Stage IIA	Negative	Negative	Negative	Negative	Living	151
J07A0956	Breast cancer	Female	54	0.265381	13.5	Ⅱ	T2	N2	M0	Stage IIA	Negative	Negative	Negative	Negative	Deceased	97
J07A0986	Breast cancer	Female	44	0.265099	126	Ⅱ	T3	N2	M0	Stage IIIA	Negative	Negative	Negative	Negative	Living	150
J07A1128	Breast cancer	Female	50	0.260375	0.75	Ⅱ	T1	N0	M0	Stage I	Negative	Negative	Negative	Negative	Living	120
J07A1074	Breast cancer	Female	43	0.247492	126	Ⅱ	T3	N1	M0	Stage IIIA	Negative	Negative	Negative	Positive	Living	129
J07A1007	Breast cancer	Female	45	0.240888	1	Ⅰ-Ⅲ	T1	N0	M0	Stage IIA	Negative	Negative	Negative	Negative	Deceased	47
J07A1121	Breast cancer	Female	33	0.234404	6	Ⅱ	T2	N3	M0	Stage IIIC	Negative	Negative	Negative	Negative	Living	121
J07A1041	Breast cancer	Female	63	0.233564	1	Ⅱ	T1	N1	M0	Stage IIA	Negative	Negative	Negative	Negative	Deceased	35
J07A1111	Breast cancer	Female	59	0.218649	0.0625	Ⅱ	T1	N0	M0	Stage I	Negative	Negative	Negative	Negative	Living	122
J07A1067	Breast cancer	Female	82	0.203045	6.75	Ⅱ	T3	N2	M0	Stage IIIA	Negative	Negative	Negative	Negative	Deceased	2
J07A0963	Breast cancer	Female	51	0.200918	2.25	Ⅱ	T1	N2	M0	Stage IIIA	Negative	Negative	Negative	Negative	Deceased	18
J07A1115	Breast cancer	Female	72	0.184667	1	Ⅱ	T1	N1	M0	Stage IIA	Negative	Negative	Negative	Negative	Deceased	46
J07A0966	Breast cancer	Female	48	0.142659	22.5	Ⅱ	T2	N1	M0	Stage IIIC	Negative	Negative	Negative	Negative	Deceased	11
J07A1053	Breast cancer	Female	31	0.131837	367.5	Ⅱ	T3	Not Available	M0	Stage IIIA	Negative	Negative	Negative	Negative	Deceased	4
J07A0968	Breast cancer	Female	68	0.0900724	Not Available	Ⅰ-Ⅱ	Not Available	N2	M0	Stage IIA	Negative	Negative	Negative	Negative	Deceased	82
J07A1001	Breast cancer	Female	62	0.0814384	9.375	Ⅰ-Ⅱ	Not Available	N1	M0	Stage IIB	Negative	Negative	Negative	Negative	Living	147
J07A2493	Breast cancer	Female	39	0.31578	Not Available	Ⅱ	Not Available	N0	M0	Stage IIB	Negative	Negative	Negative	Negative	Not Available	Not Available
J07A2446	Breast cancer	Female	59	0.0710139	Not Available	Ⅲ	Not Available	Not Available	M0	Stage IIA	Negative	Negative	Negative	Negative	Not Available	Not Available
J07A2436	Breast cancer	Female	49	0.0996067	5	Ⅲ	Not Available	Not Available	M0	Stage IIA	Negative	Negative	Negative	Negative	Not Available	Not Available
J07A2377	Breast cancer	Female	65	0.14147	Not Available	Ⅲ	T1	N0	M0	Stage I	Negative	Negative	Negative	Negative	Not Available	Not Available
J07A2393	Breast cancer	Female	57	0.150868	0.75	Ⅱ	T1	N0	M0	Stage I	Negative	Negative	Negative	Negative	Not Available	Not Available
J07A2465	Breast cancer	Female	51	0.178528	0.6	Ⅱ	T1	N0	M0	Stage I	Negative	Negative	Negative	Negative	Not Available	Not Available
J07A2398	Breast cancer	Female	54	0.184624	0.5	Ⅲ	T1	N0	M0	Stage I	Negative	Negative	Negative	Negative	Not Available	Not Available
J07A2384	Breast cancer	Female	79	0.19011	0.75	Ⅱ	T1	N0	M0	Stage I	Negative	Negative	Negative	Negative	Not Available	Not Available
J07A2486	Breast cancer	Female	53	0.191593	1.44	Ⅰ-Ⅱ	T1	N0	M0	Stage I	Negative	Negative	Negative	Negative	Not Available	Not Available
J07A2415	Breast cancer	Female	72	0.193987	1.44	Ⅲ	T1	N0	M0	Stage I	Negative	Negative	Negative	Negative	Not Available	Not Available
J07A2375	Breast cancer	Female	48	0.195484	1.44	Ⅲ	T1	N0	M0	Stage I	Negative	Negative	Negative	Negative	Not Available	Not Available
J07A2376	Breast cancer	Female	61	0.195484	2.25	Ⅲ	T1	N0	M0	Stage I	Negative	Negative	Negative	Negative	Not Available	Not Available
J07A2296	Breast cancer	Female	45	0.195484	4	Ⅲ	T1	N0	M0	Stage I	Negative	Negative	Negative	Negative	Not Available	Not Available
J07A2383	Breast cancer	Female	51	0.20957	1.296	Ⅲ	T1	N0	M0	Stage I	Negative	Negative	Negative	Negative	Not Available	Not Available
J07A2454	Breast cancer	Female	45	0.213176	0.6	Ⅱ	T1	N0	M0	Stage I	Negative	Negative	Negative	Negative	Not Available	Not Available
J07A2416	Breast cancer	Female	43	0.21929	0.32	Ⅲ	T1	N0	M0	Stage I	Negative	Negative	Negative	Negative	Not Available	Not Available
J07A2372	Breast cancer	Female	62	0.222483	0.75	Ⅲ	T1	N0	M0	Stage I	Negative	Negative	Negative	Negative	Not Available	Not Available
J07A2462	Breast cancer	Female	74	0.246378	0.32	Ⅰ-Ⅱ	T1	N0	M0	Stage I	Negative	Negative	Negative	Negative	Not Available	Not Available
J07A2456	Breast cancer	Female	50	0.251682	3.24	Ⅱ	T1	N0	M0	Stage I	Negative	Negative	Negative	Negative	Not Available	Not Available
J07A2472	Breast cancer	Female	49	0.253235	2.89	Ⅱ	T1	N0	M0	Stage I	Negative	Negative	Negative	Negative	Not Available	Not Available
J07A2502	Breast cancer	Female	51	0.253252	0.75	Ⅱ	T1	N0	M0	Stage I	Negative	Negative	Negative	Negative	Not Available	Not Available
J07A2496	Breast cancer	Female	58	0.278513	2.048	Ⅱ	T1	N0	M0	Stage I	Negative	Negative	Negative	Negative	Not Available	Not Available
J07A2422	Breast cancer	Female	46	0.278805	1.08	Ⅱ	T1	N0	M0	Stage I	Negative	Negative	Negative	Negative	Not Available	Not Available
J07A2487	Breast cancer	Female	33	0.278893	0.324	Ⅱ	T1	N0	M0	Stage I	Negative	Negative	Negative	Negative	Not Available	Not Available
J07A2419	Breast cancer	Female	47	0.280229	1.44	Ⅱ	T1	N0	M0	Stage I	Negative	Negative	Negative	Negative	Not Available	Not Available
J07A2428	Breast cancer	Female	50	0.280248	2.25	Ⅱ	T1	N0	M0	Stage I	Negative	Negative	Negative	Negative	Not Available	Not Available
J07A2421	Breast cancer	Female	66	0.285878	2.25	Ⅱ	T1	N0	M0	Stage I	Negative	Negative	Negative	Negative	Not Available	Not Available
J07A2369	Breast cancer	Female	67	0.293527	2.25	Ⅲ	T1	N0	M0	Stage I	Negative	Negative	Negative	Negative	Not Available	Not Available
J07A2449	Breast cancer	Female	54	0.296507	0.64	Ⅱ	T1	N0	M0	Stage I	Negative	Negative	Negative	Negative	Not Available	Not Available
J07A2481	Breast cancer	Female	53	0.144717	5.6	Ⅰ-Ⅱ	T2	N0	M0	Stage IIA	Negative	Negative	Negative	Negative	Not Available	Not Available
J07A2418	Breast cancer	Female	42	0.16963	18	Ⅲ	T2	N0	M0	Stage IIA	Negative	Negative	Negative	Negative	Not Available	Not Available
J07A2483	Breast cancer	Female	45	0.174737	2.7	Ⅲ	T2	N0	M0	Stage IIA	Negative	Negative	Negative	Negative	Not Available	Not Available
J07A2371	Breast cancer	Female	80	0.179551	5	Ⅱ	T2	N0	M0	Stage IIA	Negative	Negative	Negative	Negative	Not Available	Not Available
J07A2364	Breast cancer	Female	37	0.1809	17.1	Ⅲ	T2	N0	M0	Stage IIA	Negative	Negative	Negative	Negative	Not Available	Not Available
J07A2397	Breast cancer	Female	51	0.181051	7	Ⅲ	T2	N0	M0	Stage IIA	Negative	Negative	Negative	Negative	Not Available	Not Available
J07A2463	Breast cancer	Female	66	0.18123	10.9375	Ⅲ	T2	N0	M0	Stage IIA	Negative	Negative	Negative	Negative	Not Available	Not Available
J07A2482	Breast cancer	Female	60	0.189348	5	Ⅲ	T2	N0	M0	Stage IIA	Negative	Negative	Negative	Negative	Not Available	Not Available
J07A2451	Breast cancer	Female	56	0.194652	9.375	Ⅱ	T2	N0	M0	Stage IIA	Negative	Negative	Negative	Negative	Not Available	Not Available
J07A2368	Breast cancer	Female	61	0.202993	6	Ⅲ	T2	N0	M0	Stage IIA	Negative	Negative	Negative	Negative	Not Available	Not Available
J07A2467	Breast cancer	Female	58	0.211203	3.375	Ⅲ	T2	N0	M0	Stage IIA	Negative	Negative	Negative	Negative	Not Available	Not Available
J07A2492	Breast cancer	Female	61	0.211765	7	Ⅱ	T2	N0	M0	Stage IIA	Negative	Negative	Negative	Negative	Not Available	Not Available
J07A2452	Breast cancer	Female	71	0.219954	12.5	Ⅲ	T2	N0	M0	Stage IIA	Negative	Negative	Negative	Negative	Not Available	Not Available
J07A2464	Breast cancer	Female	58	0.221221	5	Ⅲ	T2	N0	M0	Stage IIA	Negative	Negative	Negative	Negative	Not Available	Not Available
J07A2327	Breast cancer	Female	61	0.222861	6.48	Ⅱ	T2	N0	M0	Stage IIA	Negative	Negative	Negative	Negative	Not Available	Not Available
J07A2403	Breast cancer	Female	61	0.230034	1.25	Ⅱ	T2	N0	M0	Stage IIA	Negative	Negative	Negative	Negative	Not Available	Not Available
J07A2390	Breast cancer	Female	57	0.232846	6	Ⅲ	T2	N0	M0	Stage IIA	Negative	Negative	Negative	Negative	Not Available	Not Available
J07A2459	Breast cancer	Female	49	0.233156	4.05	Ⅲ	T2	N0	M0	Stage IIA	Negative	Negative	Negative	Negative	Not Available	Not Available
J07A2438	Breast cancer	Female	50	0.235929	15.75	Ⅱ	T2	N0	M0	Stage IIA	Negative	Negative	Negative	Negative	Not Available	Not Available
J07A2405	Breast cancer	Female	66	0.240653	18	Ⅱ	T2	N0	M0	Stage IIA	Negative	Negative	Negative	Negative	Not Available	Not Available
J07A2450	Breast cancer	Female	38	0.241246	7.8125	Ⅲ	T2	N0	M0	Stage IIA	Negative	Negative	Negative	Negative	Not Available	Not Available
J07A2435	Breast cancer	Female	46	0.241425	2.475	Ⅱ	T2	N0	M0	Stage IIA	Negative	Negative	Negative	Negative	Not Available	Not Available
J07A2491	Breast cancer	Female	41	0.246244	5	Ⅲ	T2	N0	M0	Stage IIA	Negative	Negative	Negative	Negative	Not Available	Not Available
J07A2417	Breast cancer	Female	59	0.246989	18	Ⅲ	T2	N0	M0	Stage IIA	Negative	Negative	Negative	Negative	Not Available	Not Available
J07A2410	Breast cancer	Female	65	0.247028	6.6	Ⅰ-Ⅱ	T2	N0	M0	Stage IIA	Negative	Negative	Negative	Negative	Not Available	Not Available
J07A2380	Breast cancer	Female	50	0.247968	7	Ⅱ	T2	N0	M0	Stage IIA	Negative	Negative	Negative	Negative	Not Available	Not Available
J07A2461	Breast cancer	Female	38	0.250298	4.05	Ⅱ	T2	N0	M0	Stage IIA	Negative	Negative	Negative	Negative	Not Available	Not Available
J07A2423	Breast cancer	Female	42	0.255311	13.72	Ⅱ	T2	N0	M0	Stage IIA	Negative	Negative	Negative	Negative	Not Available	Not Available
J07A2391	Breast cancer	Female	67	0.255962	6	Ⅱ	T2	N0	M0	Stage IIA	Negative	Negative	Negative	Negative	Not Available	Not Available
J07A2455	Breast cancer	Female	51	0.257651	2.475	Ⅲ	T2	N0	M0	Stage IIA	Negative	Negative	Negative	Negative	Not Available	Not Available
J07A2370	Breast cancer	Female	61	0.260914	6	Ⅲ	T2	N0	M0	Stage IIA	Negative	Negative	Negative	Negative	Not Available	Not Available
J07A2412	Breast cancer	Female	57	0.262088	10.9375	Ⅱ	T2	N0	M0	Stage IIA	Negative	Negative	Negative	Negative	Not Available	Not Available
J07A2500	Breast cancer	Female	32	0.262896	5	Ⅱ	T2	N0	M0	Stage IIA	Negative	Negative	Negative	Negative	Not Available	Not Available
J07A2420	Breast cancer	Female	52	0.266223	12.5	Ⅲ	T2	N0	M0	Stage IIA	Negative	Negative	Negative	Negative	Not Available	Not Available
J07A2430	Breast cancer	Female	47	0.271618	2.8125	Ⅲ	T2	N0	M0	Stage IIA	Negative	Negative	Negative	Negative	Not Available	Not Available
J07A2448	Breast cancer	Female	39	0.280845	23.275	Ⅲ	T2	N0	M0	Stage IIA	Negative	Negative	Negative	Negative	Not Available	Not Available
J07A2325	Breast cancer	Female	60	0.283392	8	Ⅱ	T2	N0	M0	Stage IIA	Negative	Negative	Negative	Negative	Not Available	Not Available
J07A2409	Breast cancer	Female	59	0.300802	4.05	Ⅱ	T2	N0	M0	Stage IIA	Negative	Negative	Negative	Negative	Not Available	Not Available
J07A2408	Breast cancer	Female	78	0.301009	40	Ⅱ	T2	N0	M0	Stage IIA	Negative	Negative	Negative	Negative	Not Available	Not Available
J07A2498	Breast cancer	Female	45	0.34008	Not Available	Ⅲ	T2	N0	M0	Stage IIA	Negative	Negative	Negative	Negative	Not Available	Not Available
J07A2294	Breast cancer	Female	68	0.231328	5	Ⅱ	T2	N3	M0	Stage IIIC	Negative	Negative	Negative	Negative	Not Available	Not Available
J07A2439	Breast cancer	Female	59	0.267925	60.75	Ⅱ	T3	N0	M0	Stage IIB	Negative	Negative	Negative	Negative	Not Available	Not Available
J07A2374	Breast cancer	Female	50	0.192293	24.75	Ⅲ	T3	N1-2	M0	Stage IIIA	Negative	Negative	Negative	Negative	Not Available	Not Available
J07A2433	Breast cancer	Female	73	0.0669607	8.75	Ⅱ	T4	N1-2	M0	Stage IIIB	Negative	Negative	Negative	Negative	Not Available	Not Available
J07A2328	Breast cancer	Female	82	0.199752	137.5	Ⅲ	T4	N1-2	M0	Stage IIIB	Negative	Negative	Negative	Negative	Not Available	Not Available
J07A2306	Breast cancer	Female	81	0.242319	22.5	Ⅱ	T4	NX	M0	Stage III	Negative	Negative	Negative	Negative	Not Available	Not Available
J07A0943	Breast cancer	Female	63	0.198472	2.25	Ⅱ	T1	N0	M0	Stage I	Positive	Positive	Negative	Negative	Living	158
J07A0951	Breast cancer	Female	34	0.228073	1	Ⅱ	T1	N0	M0	Stage I	Positive	Positive	Negative	Negative	Living	157
J07A0965	Breast cancer	Female	67	0.251295	0.75	Ⅰ-Ⅱ	T1	N0	M0	Stage I	Positive	Positive	Negative	Negative	Living	155
J07A1020	Breast cancer	Female	41	0.30639	2.25	Ⅱ	T1	N0	M0	Stage I	Positive	Positive	Negative	Negative	Living	144
J07A1076	Breast cancer	Female	37	0.237727	1.6875	Ⅱ-Ⅲ	T1	N0	M0	Stage I	Positive	Negative	Negative	Negative	Deceased	85
J07A1101	Breast cancer	Female	57	0.205999	4	Ⅰ-Ⅱ	T1	N0	M0	Stage I	Positive	Negative	Positive	Negative	Living	123
J07A1113	Breast cancer	Female	53	0.394725	0.75	Ⅱ-Ⅲ	T1	N0	M0	Stage I	Positive	Negative	Negative	Negative	Living	122
J07A1125	Breast cancer	Female	71	0.257798	4	Ⅱ	T1	N0	M0	Stage I	Negative	Negative	Positive	Negative	Living	121
J07A0954	Breast cancer	Female	59	0.168199	1	Ⅱ	T1	N0	M0	Stage IA	Positive	Not Available	Not Available	Not Available	Living	157
J07A1027	Breast cancer	Female	47	0.450089	2.25	Ⅱ	T1	N0	M0	Stage IA	Positive	Not Available	Not Available	Not Available	Living	142
J07A0930	Breast cancer	Female	60	0.229878	18	Ⅱ	T2	N0	M0	Stage IIA	Positive	Positive	Negative	Negative	Living	162
J07A0936	Breast cancer	Female	72	0.265176	8	Ⅰ-Ⅱ	T2	N0	M0	Stage IIA	Positive	Positive	Negative	Negative	Living	160
J07A0937	Breast cancer	Female	31	0.181401	9	Ⅰ-Ⅱ	T2	N0	M0	Stage IIA	Positive	Positive	Negative	Negative	Deceased	147
J07A0942	Breast cancer	Female	76	0.213435	6	Ⅱ	T2	N0	M0	Stage IIA	Negative	Negative	Positive	Negative	Deceased	33
J07A0945	Breast cancer	Female	82	0.220184	15.3	Ⅱ-Ⅲ	T2	N0	M0	Stage IIA	Negative	Negative	Positive	Negative	Deceased	54
J07A0947	Breast cancer	Female	37	0.210336	8.75	Ⅱ-Ⅲ	T2	N0	M0	Stage IIA	Positive	Positive	Negative	Negative	Deceased	93
J07A0957	Breast cancer	Female	56	0.321352	18	Ⅱ-Ⅲ	T2	N0	M0	Stage IIA	Positive	Positive	Negative	Not Available	Living	156
J07A0969	Breast cancer	Female	52	0.321033	18	Ⅱ	T2	N0	M0	Stage IIA	Positive	Positive	Negative	Not Available	Living	154
J07A0976	Breast cancer	Female	44	0.37937	2.8125	Ⅰ-Ⅱ	T2	N0	M0	Stage IIA	Positive	Positive	Negative	Negative	Living	153
J07A0987	Breast cancer	Female	48	0.344515	0.49	Ⅰ	T2	N0	M0	Stage IIA	Positive	Positive	Negative	Negative	Deceased	32
J07A0988	Breast cancer	Female	47	0.290997	1.5	Ⅰ-Ⅱ	T2	N0	M0	Stage IIA	Positive	Positive	Positive	Negative	Living	150
J07A0993	Breast cancer	Female	46	0.293962	15.625	Ⅱ	T2	N0	M0	Stage IIA	Negative	Negative	Positive	Not Available	Living	149
J07A0997	Breast cancer	Female	61	0.43587	9	Ⅱ	T2	N0	M0	Stage IIA	Positive	Positive	Negative	Not Available	Living	148
J07A1010	Breast cancer	Female	76	0.416894	6	Ⅱ	T2	N0	M0	Stage IIA	Negative	Negative	Positive	Not Available	Deceased	77
J07A1013	Breast cancer	Female	78	0.397477	18	Ⅱ	T2	N0	M0	Stage IIA	Positive	Negative	Negative	Negative	Deceased	92
J07A1017	Breast cancer	Female	66	0.390416	3.375	Ⅱ	T2	N0	M0	Stage IIA	Positive	Negative	Negative	Negative	Living	145
J07A1019	Breast cancer	Female	48	0.388056	14.0625	Ⅰ-Ⅱ	T2	N0	M0	Stage IIA	Positive	Negative	Negative	Negative	Living	144
J07A1021	Breast cancer	Female	51	0.210662	6	Ⅱ	T2	N0	M0	Stage IIA	Positive	Negative	Negative	Negative	Living	144
J07A1022	Breast cancer	Female	45	0.315995	6	Ⅱ	T2	N0	M0	Stage IIA	Positive	Positive	Negative	Negative	Living	144
J07A1024	Breast cancer	Female	47	0.306394	12.5	Ⅱ	T2	N0	M0	Stage IIA	Positive	Negative	Negative	Negative	Living	143
J07A1025	Breast cancer	Female	50	0.413192	9.375	Ⅱ	T2	N0	M0	Stage IIA	Positive	Not Available	Not Available	Not Available	Living	143
J07A1034	Breast cancer	Female	54	0.353487	5.0625	Ⅱ	T2	N0	M0	Stage IIA	Positive	Positive	Negative	Negative	Deceased	60
J07A1046	Breast cancer	Female	40	0.325042	40	Ⅰ-Ⅱ	T2	N0	M0	Stage IIA	Positive	Positive	Negative	Negative	Deceased	44
J07A1060	Breast cancer	Female	49	0.422154	3.375	Ⅱ	T2	N0	M0	Stage IIA	Negative	Negative	Positive	Not Available	Living	132
J07A1073	Breast cancer	Female	51	0.230666	2.8125	Ⅱ	T2	N0	M0	Stage IIA	Positive	Positive	Positive	Negative	Living	130
J07A1081	Breast cancer	Female	51	0.32146	8	Ⅰ-Ⅱ	T2	N0	M0	Stage IIA	Positive	Positive	Negative	Negative	Living	127
J07A1083	Breast cancer	Female	40	0.341709	8	Ⅱ-Ⅲ	T2	N0	M0	Stage IIA	Positive	Not Available	Not Available	Not Available	Living	127
J07A1084	Breast cancer	Female	64	0.439653	13.5	Ⅱ	T2	N0	M0	Stage IIA	Negative	Negative	Positive	Not Available	Deceased	68
J07A1093	Breast cancer	Female	61	0.194066	7.8125	Ⅱ	T2	N0	M0	Stage IIA	Positive	Negative	Positive	Positive	Living	125
J07A1095	Breast cancer	Female	65	0.18311	3.375	Ⅱ	T2	N0	M0	Stage IIA	Positive	Negative	Positive	Positive	Living	124
J07A1096	Breast cancer	Female	60	0.251457	5	Ⅱ	T2	N0	M0	Stage IIA	Positive	Positive	Negative	Negative	Living	124
J07A1099	Breast cancer	Female	40	0.274639	10	Ⅱ	T2	N0	M0	Stage IIA	Positive	Positive	Positive	Negative	Living	124
J07A1100	Breast cancer	Female	40	0.363743	8	Ⅱ	T2	N0	M0	Stage IIA	Positive	Positive	Positive	Positive	Living	124
J07A1102	Breast cancer	Female	47	0.427689	2.475	Ⅱ	T2	N0	M0	Stage IIA	Positive	Positive	Positive	Positive	Living	123
J07A1108	Breast cancer	Female	42	0.383638	1.5	Ⅱ	T2	N0	M0	Stage IIA	Positive	Not Available	Not Available	Not Available	Living	122
J07A1133	Breast cancer	Female	51	0.223846	18	Ⅱ	T2	N0	M0	Stage IIA	Positive	Positive	Negative	Negative	Living	119
J07A0972	Breast cancer	Female	47	0.299685	0.125	Ⅱ	T1	N1	M0	Stage IIA	Positive	Not Available	Not Available	Not Available	Living	153
J07A0974	Breast cancer	Female	72	0.391651	0.384	Ⅰ-Ⅱ	T1	N1	M0	Stage IIA	Positive	Positive	Negative	Negative	Living	153
J07A0989	Breast cancer	Female	47	0.277098	1	Ⅰ	T1	N1	M0	Stage IIA	Positive	Positive	Negative	Negative	Living	149
J07A0998	Breast cancer	Female	61	0.29993	1	Ⅰ-Ⅱ	T1	N1	M0	Stage IIA	Positive	Positive	Negative	Negative	Living	148
J07A1077	Breast cancer	Female	51	0.327347	0.9	Ⅰ-Ⅱ	T1	N1	M0	Stage IIA	Negative	Negative	Positive	Not Available	Living	128
J07A1086	Breast cancer	Female	66	0.321427	0.75	Ⅱ-Ⅲ	T1	N1	M0	Stage IIA	Positive	Not Available	Not Available	Not Available	Living	127
J07A1126	Breast cancer	Female	49	0.312308	4	Ⅱ	T1	N1	M0	Stage IIA	Positive	Positive	Positive	Negative	Living	120
J07A1132	Breast cancer	Female	42	0.448667	2.25	Ⅱ	T1	N1	M0	Stage IIA	Positive	Positive	Positive	Positive	Living	120
J07A1123	Breast cancer	Female	49	0.195717	31.5	Ⅱ-Ⅲ	T3	N0	M0	Stage IIB	Positive	Not Available	Not Available	Not Available	Living	121
J07A0941	Breast cancer	Female	52	0.271014	6	Ⅰ	T2	N1	M0	Stage IIB	Positive	Positive	Negative	Negative	Living	159
J07A0962	Breast cancer	Female	63	0.247988	5.625	Ⅰ-Ⅱ	T2	N1	M0	Stage IIB	Negative	Positive	Positive	Not Available	Living	155
J07A0980	Breast cancer	Female	44	0.188409	15.625	Ⅱ	T2	N1	M0	Stage IIB	Positive	Positive	Negative	Negative	Living	152
J07A0985	Breast cancer	Female	64	0.208394	6	Ⅱ	T2	N1	M0	Stage IIB	Positive	Positive	Negative	Negative	Living	150
J07A1000	Breast cancer	Female	40	0.221717	6	Ⅰ-Ⅱ	T2	N1	M0	Stage IIB	Negative	Negative	Positive	Not Available	Deceased	23
J07A1011	Breast cancer	Female	47	0.311057	3.375	Ⅱ	T2	N1	M0	Stage IIB	Positive	Positive	Negative	Negative	Living	146
J07A1012	Breast cancer	Female	61	0.345361	5	Ⅱ	T2	N1	M0	Stage IIB	Positive	Positive	Negative	Negative	Living	146
J07A1014	Breast cancer	Female	55	0.288737	1.8	Ⅰ	T2	N1	M0	Stage IIB	Positive	Positive	Negative	Negative	Deceased	31
J07A1026	Breast cancer	Female	56	0.336333	10.9375	Ⅱ	T2	N1	M0	Stage IIB	Positive	Positive	Negative	Negative	Living	143
J07A1031	Breast cancer	Female	72	0.406405	1.5	Ⅱ	T2	N1	M0	Stage IIB	Positive	Negative	Positive	Not Available	Living	142
J07A1033	Breast cancer	Female	46	0.33596	1.5	Ⅰ-Ⅲ	T2	N1	M0	Stage IIB	Positive	Positive	Negative	Negative	Living	141
J07A1036	Breast cancer	Female	63	0.398854	2.25	Ⅱ-Ⅲ	T2	N1	M0	Stage IIB	Positive	Positive	Negative	Negative	Deceased	110
J07A1038	Breast cancer	Female	50	0.409092	9.375	Ⅱ-Ⅲ	T2	N1	M0	Stage IIB	Positive	Positive	Positive	Not Available	Living	140
J07A1045	Breast cancer	Female	55	0.299508	3.375	Ⅱ	T2	N1	M0	Stage IIB	Positive	Negative	Negative	Negative	Living	140
J07A1049	Breast cancer	Female	32	0.309118	8.4	Ⅱ	T2	N1	M0	Stage IIB	Positive	Positive	Positive	Negative	Living	140
J07A1052	Breast cancer	Female	45	0.237457	2.5	Ⅱ	T2	N1	M0	Stage IIB	Positive	Positive	Positive	Negative	Living	139
J07A1057	Breast cancer	Female	48	0.361108	2.8125	Ⅱ	T2	N1	M0	Stage IIB	Positive	Positive	Negative	Negative	Living	138
J07A1061	Breast cancer	Female	69	0.394184	5	Ⅱ	T2	N1	M0	Stage IIB	Positive	Positive	Negative	Negative	Living	132
J07A1064	Breast cancer	Female	70	0.363984	10	Ⅱ-Ⅲ	T2	N1	M0	Stage IIB	Positive	Not Available	Not Available	Not Available	Deceased	72
J07A1065	Breast cancer	Female	48	0.232218	18	Ⅱ-Ⅲ	T2	N1	M0	Stage IIB	Positive	Not Available	Not Available	Not Available	Deceased	19
J07A1075	Breast cancer	Female	67	0.223542	6	Ⅱ	T2	N1	M0	Stage IIB	Positive	Positive	Positive	Positive	Living	129
J07A1090	Breast cancer	Female	41	0.271357	1.9	Ⅰ-Ⅱ	T2	N1	M0	Stage IIB	Negative	Positive	Positive	Negative	Living	126
J07A1103	Breast cancer	Female	67	0.292807	18	Ⅱ	T2	N1	M0	Stage IIB	Positive	Positive	Positive	Positive	Living	123
J07A1107	Breast cancer	Female	34	0.317216	6	Ⅱ	T2	N1	M0	Stage IIB	Positive	Positive	Positive	Positive	Living	122
J07A1118	Breast cancer	Female	52	0.201061	13.5	Ⅱ	T2	N1	M0	Stage IIB	Positive	Positive	Positive	Negative	Living	121
J07A1120	Breast cancer	Female	75	0.243472	1.75	Ⅱ	T2	N1	M0	Stage IIB	Positive	Positive	Negative	Negative	Deceased	59
J07A1039	Breast cancer	Female	40	0.244861	Not Available	Ⅱ	TX	N2	M0	Stage III	Positive	Negative	Positive	Negative	Living	140
J07A0935	Breast cancer	Female	54	0.298424	6.75	Ⅱ	T3	N1	M0	Stage IIIA	Negative	Positive	Negative	Negative	Living	160
J07A0964	Breast cancer	Female	44	0.233954	36	Ⅱ	T3	N1	M0	Stage IIIA	Negative	Negative	Positive	Not Available	Deceased	17
J07A1004	Breast cancer	Female	38	0.329486	12	Ⅰ-Ⅲ	T3	N1	M0	Stage IIIA	Positive	Positive	Negative	Negative	Living	147
J07A0994	Breast cancer	Female	40	0.367104	0.36	Ⅱ	T1	N2	M0	Stage IIIA	Positive	Positive	Negative	Not Available	Living	149
J07A1003	Breast cancer	Female	36	0.310706	1	Ⅱ	T1	N2	M0	Stage IIIA	Positive	Positive	Negative	Negative	Living	147
J07A1030	Breast cancer	Female	50	0.35449	0.5	Ⅰ-Ⅱ	T1	N2	M0	Stage IIIA	Positive	Positive	Negative	Negative	Living	142
J07A1089	Breast cancer	Female	47	0.277025	4	Ⅰ-Ⅱ	T1	N2	M0	Stage IIIA	Positive	Positive	Negative	Positive	Living	126
J07A1109	Breast cancer	Female	73	0.259444	4	Ⅱ-Ⅲ	T1	N2	M0	Stage IIIA	Positive	Positive	Positive	Positive	Deceased	79
J07A0940	Breast cancer	Female	57	0.154386	15.75	Ⅰ-Ⅱ	T2	N2	M0	Stage IIIA	Positive	Positive	Negative	Negative	Living	159
J07A0952	Breast cancer	Female	73	0.240865	1.25	Ⅱ-Ⅲ	T2	N2	M0	Stage IIIA	Positive	Positive	Negative	Negative	Deceased	114
J07A0960	Breast cancer	Female	72	0.314747	6	Ⅱ	T2	N2	M0	Stage IIIA	Negative	Negative	Positive	Not Available	Living	155
J07A0961	Breast cancer	Female	33	0.265087	6	Ⅱ	T2	N2	M0	Stage IIIA	Positive	Not Available	Not Available	Not Available	Deceased	19
J07A0970	Breast cancer	Female	55	0.314867	18	Ⅱ	T2	N2	M0	Stage IIIA	Positive	Positive	Negative	Negative	Living	154
J07A0977	Breast cancer	Female	77	0.292938	9.375	Ⅱ	T2	N2	M0	Stage IIIA	Positive	Positive	Negative	Negative	Living	153
J07A0978	Breast cancer	Female	60	0.261822	15.75	Ⅰ-Ⅲ	T2	N2	M0	Stage IIIA	Positive	Positive	Positive	Not Available	Living	153
J07A0981	Breast cancer	Female	38	0.224045	7	Ⅰ-Ⅱ	T2	N2	M0	Stage IIIA	Positive	Positive	Negative	Negative	Living	152
J07A0991	Breast cancer	Female	46	0.252132	62.5	Ⅱ	T2	N2	M0	Stage IIIA	Positive	Negative	Positive	Not Available	Deceased	7
J07A0999	Breast cancer	Female	48	0.335263	1.25	Ⅱ	T2	N2	M0	Stage IIIA	Positive	Positive	Negative	Negative	Deceased	125
J07A1023	Breast cancer	Female	75	0.244637	7	Ⅱ-Ⅲ	T2	N2	M0	Stage IIIA	Positive	Positive	Negative	Negative	Deceased	53
J07A1040	Breast cancer	Female	53	0.310486	6	Ⅱ	T2	N2	M0	Stage IIIA	Positive	Positive	Positive	Negative	Deceased	63
J07A1047	Breast cancer	Female	29	0.291275	6	Ⅱ	T2	N2	M0	Stage IIIA	Negative	Positive	Negative	Negative	Deceased	78
J07A1055	Breast cancer	Female	54	0.318672	9	Ⅲ	T2	N2	M0	Stage IIIA	Positive	Positive	Negative	Negative	Deceased	4
J07A1068	Breast cancer	Female	52	0.19202	2.8125	Ⅱ	T2	N2	M0	Stage IIIA	Negative	Negative	Positive	Negative	Deceased	110
J07A1070	Breast cancer	Female	44	0.267404	1.75	Ⅱ	T2	N2	M0	Stage IIIA	Positive	Positive	Positive	Positive	Living	130
J07A1088	Breast cancer	Female	39	0.272366	3.375	Ⅱ	T2	N2	M0	Stage IIIA	Negative	Negative	Positive	Positive	Living	126
J07A1097	Breast cancer	Female	50	0.247917	15.625	Ⅱ	T2	N2	M0	Stage IIIA	Negative	Negative	Positive	Positive	Living	124
J07A1106	Breast cancer	Female	46	0.288934	7	Ⅱ	T2	N2	M0	Stage IIIA	Positive	Positive	Negative	Negative	Living	123
J07A1110	Breast cancer	Female	56	0.308453	18	Ⅱ	T2	N2	M0	Stage IIIA	Positive	Positive	Negative	Negative	Deceased	80
J07A1124	Breast cancer	Female	43	0.282524	3.375	Ⅱ	T2	N2	M0	Stage IIIA	Positive	Positive	Negative	Negative	Living	121
J07A1127	Breast cancer	Female	83	0.341724	1.75	Ⅱ-Ⅲ	T2	N2	M0	Stage IIIA	Negative	Negative	Positive	Negative	Living	120
J07A0933	Breast cancer	Female	47	0.248962	48	Ⅰ-Ⅲ	T3	N2	M0	Stage IIIA	Positive	Positive	Negative	Negative	Deceased	32
J07A0946	Breast cancer	Female	48	0.281614	26.1	Ⅰ	T3	N2	M0	Stage IIIA	Negative	Positive	Negative	Not Available	Living	157
J07A1028	Breast cancer	Female	74	0.349472	31.5	Ⅰ-Ⅱ	T3	N2	M0	Stage IIIA	Positive	Positive	Negative	Negative	Deceased	23
J07A1130	Breast cancer	Female	54	0.324625	125	Ⅱ	T3	N2	M0	Stage IIIA	Positive	Positive	Positive	Positive	Deceased	9
J07A1043	Breast cancer	Female	37	0.326956	0.5	Ⅱ	T1	N3	M0	Stage IIIC	Positive	Negative	Negative	Negative	Living	140
J07A0992	Breast cancer	Female	39	0.264526	6	Ⅰ-Ⅲ	T2	N3	M0	Stage IIIC	Positive	Positive	Negative	Not Available	Living	149
J07A1015	Breast cancer	Female	50	0.393108	7	Ⅱ	T2	N3	M0	Stage IIIC	Positive	Not Available	Not Available	Not Available	Deceased	78
J07A1032	Breast cancer	Female	36	0.183505	1.5	Ⅱ	T2	N3	M0	Stage IIIC	Negative	Negative	Positive	Not Available	Deceased	15
J07A1085	Breast cancer	Female	52	0.384091	10	Ⅱ	T2	N3	M0	Stage IIIC	Positive	Negative	Positive	Not Available	Deceased	61
J07A0990	Breast cancer	Female	33	0.336435	80	Ⅱ	T3	N3	M0	Stage IIIC	Positive	Positive	Negative	Negative	Living	149
J07A0958	Breast cancer	Female	82	0.273889	1.6875	Ⅱ	T1	NX	M0	Stage X	Positive	Positive	Negative	Negative	Living	155
J07A0973	Breast cancer	Female	76	0.290964	31.5	Ⅰ-Ⅱ	T3	NX	M0	Stage X	Positive	Positive	Negative	Negative	Living	153
1	Adjacent cancer tissue	Female	73	0.230796	#N/A
223	Adjacent cancer tissue	Female	46	0.249733	#N/A
224	Adjacent cancer tissue	Female	61	0.245417	#N/A
225	Adjacent cancer tissue	Female	46	0.212963	#N/A
226	Adjacent cancer tissue	Female	47	0.250038	#N/A
227	Adjacent cancer tissue	Female	49	0.223419	#N/A
228	Adjacent cancer tissue	Female	36	0.290587	#N/A
229	Adjacent cancer tissue	Female	68	0.312767	#N/A
230	Adjacent cancer tissue	Female	56	0.31069	#N/A
231	Adjacent cancer tissue	Female	52	0.329972	#N/A
232	Adjacent cancer tissue	Female	60	0.420791	#N/A
233	Adjacent cancer tissue	Female	58	0.329408	#N/A
234	Adjacent cancer tissue	Female	67	0.364686	#N/A
235	Adjacent cancer tissue	Female	38	0.327416	#N/A
236	Adjacent cancer tissue	Female	68	0.286258	#N/A
237	Adjacent cancer tissue	Female	37	0.413212	#N/A
238	Adjacent cancer tissue	Female	51	0.379076	#N/A
239	Adjacent cancer tissue	Female	63	0.263845	#N/A
240	Adjacent cancer tissue	Female	57	0.279233	#N/A
241	Adjacent cancer tissue	Female	74	0.39935	#N/A
242	Adjacent cancer tissue	Female	66	0.291511	#N/A
243	Adjacent cancer tissue	Female	49	0.301504	#N/A
244	Adjacent cancer tissue	Female	51	0.304618	#N/A
245	Adjacent cancer tissue	Female	45	0.329652	#N/A
246	Adjacent cancer tissue	Female	87	0.302778	#N/A
247	Adjacent cancer tissue	Female	47	0.223186	#N/A
248	Adjacent cancer tissue	Female	66	0.338862	#N/A
249	Adjacent cancer tissue	Female	38	0.265419	#N/A
250	Adjacent cancer tissue	Female	74	0.355024	#N/A
251	Adjacent cancer tissue	Female	50	0.352569	#N/A
252	Adjacent cancer tissue	Female	60	0.190423	#N/A
253	Adjacent cancer tissue	Female	55	0.472714	#N/A
254	Adjacent cancer tissue	Female	58	0.39684	#N/A
255	Adjacent cancer tissue	Female	60	0.317079	#N/A
256	Adjacent cancer tissue	Female	44	0.369573	#N/A
